# Supplementary material for: Sex as Biological Variable in Cardiac Mitochondrial Bioenergetic Responses to Acute Stress
Source: Int J Mol Sci. 2022 Aug 18;23(16):9312. doi: 10.3390/ijms23169312 (PMC9409303; doi:10.3390/ijms23169312)
Supplement: Supplementary file 1 [file ijms-23-09312-s001.zip]

Archive with 1 entries (1 files):
- ijms-1829397-supplementary.pdf
